# Supplementary material for: Laser-Engraved Liquid Metal Circuit for Wearable Electronics
Source: Bioengineering (Basel). 2022 Jan 30;9(2):59. doi: 10.3390/bioengineering9020059 (PMC8869208; doi:10.3390/bioengineering9020059)
Supplement: Supplementary file 1 [file bioengineering-09-00059-s001.zip]

Archive with 1 entries (1 files):
- bioengineering-1504560-supplementary.pdf
